# Supplementary material for: An investigation into the response of the soil ecological environment to tourist disturbance in Baligou
Source: PeerJ. 2023 Sep 1;11:e15780. doi: 10.7717/peerj.15780 (PMC10476605; doi:10.7717/peerj.15780)
Supplement: Data S1 [file peerj-11-15780-s001.zip]

Archive with 52 entries (44 files):
- Data 79893/Figure 1/
- Data 79893/Figure 1/.idea/
- Data 79893/Figure 1/.idea/.gitignore
- Data 79893/Figure 1/.idea/figue.iml
- Data 79893/Figure 1/.idea/inspectionProfiles/
- Data 79893/Figure 1/.idea/inspectionProfiles/profiles_settings.xml
- Data 79893/Figure 1/.idea/misc.xml
- Data 79893/Figure 1/.idea/modules.xml
- Data 79893/Figure 1/.idea/workspace.xml
- Data 79893/Figure 1/BALIGOU.csv
- Data 79893/Figure 1/figure.py
- Data 79893/Figure 1/Sample area.txt
- Data 79893/ImageLong/
- Data 79893/ImageLong/ImageLong/
- Data 79893/ImageLong/ImageLong/.idea/
- Data 79893/ImageLong/ImageLong/.idea/.gitignore
- Data 79893/ImageLong/ImageLong/.idea/inspectionProfiles/
- Data 79893/ImageLong/ImageLong/.idea/inspectionProfiles/profiles_settings.xml
- Data 79893/ImageLong/ImageLong/.idea/misc.xml
- Data 79893/ImageLong/ImageLong/.idea/modules.xml
- Data 79893/ImageLong/ImageLong/.idea/New.iml
- Data 79893/ImageLong/ImageLong/.idea/workspace.xml
- Data 79893/ImageLong/ImageLong/data.xlsx
- Data 79893/ImageLong/ImageLong/makeDataCoda.py
- Data 79893/ImageLong/ImageLong/tu1.png
- Data 79893/ImageLong/ImageLong/tu1.txt
- Data 79893/ImageLong/ImageLong/tu2.png
- Data 79893/ImageLong/ImageLong/tu2.txt
- Data 79893/ImageLong/ImageLong/tu3.png
- Data 79893/ImageLong/ImageLong/tu3.txt
- Data 79893/ImageLong/ImageLong/tu4.png
- Data 79893/ImageLong/ImageLong/tu4.txt
- Data 79893/Original data 1- Heavy metal content in soil of Baligou Scenic spot.xlsx
- Data 79893/Original data 1- Measurement value of deciduous layer thickness in Baligou Scenic spot.xlsx
- Data 79893/Original data 1- Soil available phosphorus and organic matter in Baligou Scenic area.xlsx
- Data 79893/Original data 1- Soil color in Baligou Scenic area.xlsx
- Data 79893/Original data 1- Soil enzyme activity in Baligou scenic area.xlsx
- Data 79893/Picture/
- Data 79893/Picture/Original 1- Scenic spot field trip pictures.jpg
- Data 79893/Picture/Original 10-PH point determination.jpg
- Data 79893/Picture/Original 11-PH point determination.jpg
- Data 79893/Picture/Original 12- Soil Colorimetric card.jpg
- Data 79893/Picture/Original 13- Soil Colorimetric card.jpg
- Data 79893/Picture/Original 14-ICP-MS inductively coupled plasma mass spectrometer.jpg
- Data 79893/Picture/Original 2- Scenic spot field trip pictures.jpg
- Data 79893/Picture/Original 4- Scenic spot field trip pictures.jpg
- Data 79893/Picture/Original 5- Soil sample processing picture.jpg
- Data 79893/Picture/Original 6- Picture of soil sample.jpg
- Data 79893/Picture/Original 7- Picture of soil sample.jpg
- Data 79893/Picture/Original 8- Picture of soil sample.jpg
- Data 79893/Picture/Original 9- Picture of soil sample.jpg
- Data 79893/Picture/Original3- Scenic spot field trip pictures.jpg
