# Supplementary material for: An investigation into the response of the soil ecological environment to tourist disturbance in Baligou
Source: PeerJ. 2023 Sep 1;11:e15780. doi: 10.7717/peerj.15780 (PMC10476605; doi:10.7717/peerj.15780)
Supplement: Data S1 [file peerj-11-15780-s001.zip › Data 79893/Figure 1/BALIGOU.csv]

Firmness	Porosity	PH
5.6	52.6	7.26
26.4	51.2	7.23
53.2	43	7.01
6.3	54.3	7.62
20.8	50.2	7.41
56.2	41.6	7.03
5.1	53.6	7.32
16.3	49.7	7.03
43.6	44.7	7.01
4.9	53.8	7.86
26.5	40.5	7.21
29.6	40.3	7.01
5.8	50.3	7.42
13.6	49.6	7.46
33.5	40.6	7.02
6.5	49.5	7.66
16.7	40.7	7
38.6	41.2	7.03
