# Supplementary material for: An investigation into the response of the soil ecological environment to tourist disturbance in Baligou
Source: PeerJ. 2023 Sep 1;11:e15780. doi: 10.7717/peerj.15780 (PMC10476605; doi:10.7717/peerj.15780)
Supplement: Data S1 [file peerj-11-15780-s001.zip › Data 79893/Figure 1/figure.py]

import numpy as np
import pandas as pd
import matplotlib.pyplot as plt
# import matplotlib
# matplotlib.rcParams['font.family']='SimHei'
# matplotlib.rcParams['font.sans-serif']='SimHei'
dataset =  pd.read_csv('./八里沟表格.csv', encoding='GB2312')
print(dataset.values)

fig = plt.figure(facecolor="white", dpi=300, figsize=[9,9])


def figues_make(data,loc,title):

    dataset = data
    radar_labels=['interference zone','buffer zone','background zone']
    nAttr=3
    data=dataset.values #数据值
    data_labels=dataset.columns
    # 设置角度
    angles=np.linspace(0, 2*np.pi, nAttr,
                       endpoint= False)
    data=np.concatenate((data, [data[0]]))
    angles=np.concatenate((angles, [angles[0]]))
    # 设置画布
    plt.subplot(320+loc, polar=True)
    plt.subplots_adjust(left=None, bottom=None, right=None, top=None, wspace=None, hspace=0.5)
    # 绘图
    plt.plot(angles,data,'o-',
             linewidth=1.5, alpha= 0.2)
    # 填充颜色
    plt.fill(angles,data, alpha=0.25)
    plt.thetagrids(angles[:-1]*180/np.pi,
                   radar_labels,1.2)

    plt.title(title,loc='left')
    if loc == 6:
        # 设置图例
        legend=plt.legend(data_labels,
                          loc=(1.1, 0.05),
                          labelspacing=0.1)
        plt.setp(legend.get_texts(),
                 fontsize='large')


titles = ['a1','a2','b1','b2','c1','c2']
for i in range(6):
    data = dataset[i*3 : i*3+3]
    figues_make(data, i+1,titles[i])
plt.grid(True)
plt.savefig('tongshi.png')
plt.show()
