# Supplementary material for: An investigation into the response of the soil ecological environment to tourist disturbance in Baligou
Source: PeerJ. 2023 Sep 1;11:e15780. doi: 10.7717/peerj.15780 (PMC10476605; doi:10.7717/peerj.15780)
Supplement: Data S1 [file peerj-11-15780-s001.zip › Data 79893/Figure 1/Sample area.txt]

Sample area
interference zone
buffer zone
background zone
