# Supplementary material for: An investigation into the response of the soil ecological environment to tourist disturbance in Baligou
Source: PeerJ. 2023 Sep 1;11:e15780. doi: 10.7717/peerj.15780 (PMC10476605; doi:10.7717/peerj.15780)
Supplement: Data S1 [file peerj-11-15780-s001.zip › Data 79893/ImageLong/ImageLong/data.xlsx]

## Sheet: Tu1
土壤含水率	土壤容重(g·cm-3)	落叶厚度/cm	样本区
0.3	129.6	0	干扰区
0.37	108.4	1	缓冲区
0.62	101.3	2	背景区
0.32	119.6	0	干扰区
0.38	98.4	1	缓冲区
0.67	91.2	3	背景区
0.32	132.5	0	干扰区
0.41	116.1	2	缓冲区
0.62	100.3	4	背景区
0.3	131.6	0	干扰区
0.43	109.3	1	缓冲区
0.66	100.6	3	背景区
0.31	132.3	0	干扰区
0.46	123.6	1	缓冲区
0.63	103.3	3	背景区
0.32	136.6	0	干扰区
0.43	115.4	2	缓冲区
0.65	102.6	3	背景区

## Sheet: Tu2
位置	干扰区	缓冲区	背景区
八里沟A	7.26	7.23	7.01
八里沟B	7.62	7.41	7.03
天界山A	7.32	7.03	7.01
天界山B	7.86	7.21	7.01
九莲山A	7.42	7.46	7.02
九莲山B	7.66	7	7

## Sheet: Tu3
地点	样本区	样本	蔗糖酶活性	过氧化氢酶活性	脲酶活性	碱性磷酸酶活性	有机质	水解氮
八里沟A1区	八里沟A1区干扰区	A1	0	0.98	0.24	0.7	0.01	0
八里沟A2区	八里沟A2区缓冲区	A2	0.2	0.54	0.36	0.69	0.76	0.44
八里沟A3区	八里沟A3区背景区	A3	0.21	0.05	0.66	0.92	0.92	0.47
八里沟A2区	八里沟A2区干扰区	A4	0.02	0.9	0.09	0.34	0.12	0.06
八里沟A3区	八里沟A3区缓冲区	A5	0.18	0.42	0.18	0.51	0.64	0.44
八里沟A4区	八里沟A4区背景区	A6	0.27	0	0.92	0.75	0.89	0.57
天界山B1区	天界山B1区干扰区	B1	0.09	0.99	0.2	0.43	0.09	0.25
天界山B2区	天界山B2区缓冲区	B2	0.74	0.46	0.28	0	0.66	0.54
天界山B3区	天界山B3区背景区	B3	0.93	0.02	0.74	0.72	0.76	0.64
天界山B2区	天界山B2区干扰区	B4	0	0.91	0.07	0.39	0.18	0.19
天界山B3区	天界山B3区缓冲区	B5	0.67	0.45	0.15	0.46	0.63	0.55
天界山B4区	天界山B4区背景区	B6	1	0.05	1	0.76	0.78	0.68
九莲山C1区	九莲山C1区干扰区	C1	0.03	1	0.08	0.44	0	0.28
九莲山C2区	九莲山C2区缓冲区	C2	0.58	0.46	0.28	0.07	0.61	0.55
九莲山C3区	九莲山C3区背景区	C3	0.61	0.02	0.96	1	0.77	0.93
九莲山C2区	九莲山C2区干扰区	C4	0.02	0.9	0	0.7	0.09	0.27
九莲山C3区	九莲山C3区缓冲区	C5	0.59	0.45	0.11	0.63	0.69	0.54
九莲山C4区	九莲山C4区背景区	C6	0.64	0.03	0.77	0.75	1	1

## Sheet: Tu4
		区域	Hg	Cd	Pb	Cr
		八里沟样本A1区干扰区	0.53	0.45	0.15	0.85
		八里沟样本A1区缓冲区	0.59	0.29	0.04	0.81
		八里沟样本A1区背景区	0.69	0.27	0.01	0.49
		八里沟样本A2区干扰区	0.69	0.42	0.53	0.7
		八里沟样本A2区缓冲区	1	0.19	0.24	0.5
		八里沟样本A2区背景区	0.75	0.36	0.08	0.24
		天界山样本B1区干扰区	0.06	0.43	1	0.29
		天界山样本B1区缓冲区	0	0.39	0.69	0.07
		天界山样本B1区背景区	0.5	0.04	0.29	0
		天界山样本B2区干扰区	0.91	1	0.68	1
		天界山样本B2区缓冲区	0.31	0.05	0.49	0.8
		天界山样本B2区背景区	0.16	0.04	0	0.4
		九莲山样本C1区干扰区	0.34	0.44	0.77	0.91
		九莲山样本C1区缓冲区	0.09	0.11	0.44	0.41
		九莲山样本C1区背景区	0.44	0	0	0.48
		九莲山样本C2区干扰区	0.31	0.46	0.75	1
		九莲山样本C2区缓冲区	0.44	0.13	0.47	0.41
		九莲山样本C2区背景区	0.09	0.01	0	0.4
