# Supplementary material for: An investigation into the response of the soil ecological environment to tourist disturbance in Baligou
Source: PeerJ. 2023 Sep 1;11:e15780. doi: 10.7717/peerj.15780 (PMC10476605; doi:10.7717/peerj.15780)
Supplement: Data S1 [file peerj-11-15780-s001.zip › Data 79893/ImageLong/ImageLong/makeDataCoda.py]

# import pandas as pd
# DF = pd.read_excel('./data.xlsx',sheet_name='Tu1')
# for i in range(DF.shape[0]):
#     print([(DF.loc[i].values[x]) for x in range(0,4)], end=',\n')


# import pandas as pd
# DF = pd.read_excel('./data.xlsx',sheet_name='Tu2')
# for i in DF.keys():
#     print('[', end=' ')
#     for x in DF[i].values :
#         # print('\'%s\''%x, end = ',')
#         print( x, end = ',')
#     print(']')
#


# import pandas as pd
# DF = pd.read_excel('./data.xlsx',sheet_name='Tu3')
# for i in DF.columns:
#     print('\'%s\''%i, end=',\n')
# for i in DF['样本区']:
#     print('\'%s\''%i, end=',\n')
# print('[', end=' ')
# for num_i, i in enumerate(DF.columns.values[3:]):
#     for num_x,x in enumerate(DF[i].values) :
#         # print('\'%s\''%x, end = ',')
#         print( '[%d,%d,%f]'%(num_i, num_x, x*10), end = ',')
# print(']')

import pandas as pd
DF = pd.read_excel('./data.xlsx',sheet_name='Tu4')
for i in DF.columns:
    print('\'%s\''%i, end=',\n')
for i in DF['区域']:
    print('\'%s\''%i, end=',\n')
print('[', end=' ')
for num_i, i in enumerate(DF.columns.values[3:]):
    for num_x,x in enumerate(DF[i].values) :
        # print('\'%s\''%x, end = ',')
        print( '[%d,%d,%f]'%(num_i, num_x, x*10), end = ',')
print(']')
