# Supplementary material for: An investigation into the response of the soil ecological environment to tourist disturbance in Baligou
Source: PeerJ. 2023 Sep 1;11:e15780. doi: 10.7717/peerj.15780 (PMC10476605; doi:10.7717/peerj.15780)
Supplement: Data S1 [file peerj-11-15780-s001.zip › Data 79893/ImageLong/ImageLong/tu1.txt]

option = {
  parallelAxis: [
    { dim: 0, name: '落叶厚度/cm' },
    { dim: 1, name: '土壤含水率' },
    { dim: 2, name: '土壤容重(g·cm-3)' },
    {
      dim: 3,
      name: '样本区',
      type: 'category',
      data: ['干扰区', '缓冲区', '背景区']
    }
  ],
  series: {
    type: 'parallel',
    lineStyle: {
      width: 5,
      color: ['#5470A8']
    },
    data: [
[0.3, 129.6, 0, '干扰区'],
[0.37, 108.4, 1, '缓冲区'],
[0.62, 101.3, 2, '背景区'],
[0.32, 119.6, 0, '干扰区'],
[0.38, 98.4, 1, '缓冲区'],
[0.67, 91.2, 3, '背景区'],
[0.32, 132.5, 0, '干扰区'],
[0.41, 116.1, 2, '缓冲区'],
[0.62, 100.3, 4, '背景区'],
[0.3, 131.6, 0, '干扰区'],
[0.43, 109.3, 1, '缓冲区'],
[0.66, 100.6, 3, '背景区'],
[0.31, 132.3, 0, '干扰区'],
[0.46, 123.6, 1, '缓冲区'],
[0.63, 103.3, 3, '背景区'],
[0.32, 136.6, 0, '干扰区'],
[0.43, 115.4, 2, '缓冲区'],
[0.65, 102.6, 3, '背景区']
    ]
  }
};
