# Supplementary material for: An investigation into the response of the soil ecological environment to tourist disturbance in Baligou
Source: PeerJ. 2023 Sep 1;11:e15780. doi: 10.7717/peerj.15780 (PMC10476605; doi:10.7717/peerj.15780)
Supplement: Data S1 [file peerj-11-15780-s001.zip › Data 79893/ImageLong/ImageLong/tu3.txt]

// prettier-ignore
const hours = [
   '八里沟A1区干扰区',
'八里沟A2区缓冲区',
'八里沟A3区背景区',
'八里沟A2区干扰区',
'八里沟A3区缓冲区',
'八里沟A4区背景区',
'天界山B1区干扰区',
'天界山B2区缓冲区',
'天界山B3区背景区',
'天界山B2区干扰区',
'天界山B3区缓冲区',
'天界山B4区背景区',
'九莲山C1区干扰区',
'九莲山C2区缓冲区',
'九莲山C3区背景区',
'九莲山C2区干扰区',
'九莲山C3区缓冲区',
'九莲山C4区背景区'
];
// prettier-ignore
const days = [
    '蔗糖酶活性',
'过氧化氢酶活性',
'脲酶活性',
'碱性磷酸酶活性',
'有机质',
'水解氮'
];
// prettier-ignore
const data =[ [0,0,0.000000],[0,1,2.000000],[0,2,2.100000],[0,3,0.200000],[0,4,1.800000],[0,5,2.700000],[0,6,0.900000],[0,7,7.400000],[0,8,9.300000],[0,9,0.000000],[0,10,6.700000],[0,11,10.000000],[0,12,0.300000],[0,13,5.800000],[0,14,6.100000],[0,15,0.200000],[0,16,5.900000],[0,17,6.400000],[1,0,9.800000],[1,1,5.400000],[1,2,0.500000],[1,3,9.000000],[1,4,4.200000],[1,5,0.000000],[1,6,9.900000],[1,7,4.600000],[1,8,0.200000],[1,9,9.100000],[1,10,4.500000],[1,11,0.500000],[1,12,10.000000],[1,13,4.600000],[1,14,0.200000],[1,15,9.000000],[1,16,4.500000],[1,17,0.300000],[2,0,2.400000],[2,1,3.600000],[2,2,6.600000],[2,3,0.900000],[2,4,1.800000],[2,5,9.200000],[2,6,2.000000],[2,7,2.800000],[2,8,7.400000],[2,9,0.700000],[2,10,1.500000],[2,11,10.000000],[2,12,0.800000],[2,13,2.800000],[2,14,9.600000],[2,15,0.000000],[2,16,1.100000],[2,17,7.700000],[3,0,7.000000],[3,1,6.900000],[3,2,9.200000],[3,3,3.400000],[3,4,5.100000],[3,5,7.500000],[3,6,4.300000],[3,7,0.000000],[3,8,7.200000],[3,9,3.900000],[3,10,4.600000],[3,11,7.600000],[3,12,4.400000],[3,13,0.700000],[3,14,10.000000],[3,15,7.000000],[3,16,6.300000],[3,17,7.500000],[4,0,0.100000],[4,1,7.600000],[4,2,9.200000],[4,3,1.200000],[4,4,6.400000],[4,5,8.900000],[4,6,0.900000],[4,7,6.600000],[4,8,7.600000],[4,9,1.800000],[4,10,6.300000],[4,11,7.800000],[4,12,0.000000],[4,13,6.100000],[4,14,7.700000],[4,15,0.900000],[4,16,6.900000],[4,17,10.000000],[5,0,0.000000],[5,1,4.400000],[5,2,4.700000],[5,3,0.600000],[5,4,4.400000],[5,5,5.700000],[5,6,2.500000],[5,7,5.400000],[5,8,6.400000],[5,9,1.900000],[5,10,5.500000],[5,11,6.800000],[5,12,2.800000],[5,13,5.500000],[5,14,9.300000],[5,15,2.700000],[5,16,5.400000],[5,17,10.000000],]
const title = [];
const singleAxis = [];
const series = [];
days.forEach(function (day, idx) {
  title.push({
    textBaseline: 'middle',
    top: ((idx + 0.5) * 100) / 7 + '%',
    text: day
  });
  singleAxis.push({
    left: 150,
    type: 'category',
    boundaryGap: false,
    data: hours,
    top: (idx * 100) / 7 + 5 + '%',
    height: 100 / 7 - 10 + '%',
    axisLabel: {
      interval: 2
    }
  });
  series.push({
    singleAxisIndex: idx,
    coordinateSystem: 'singleAxis',
    type: 'scatter',
    data: [],
    symbolSize: function (dataItem) {
      return dataItem[1] * 4;
    }
  });
});
data.forEach(function (dataItem) {
  series[dataItem[0]].data.push([dataItem[1], dataItem[2]]);
});
option = {
  tooltip: {
    position: 'top'
  },
  title: title,
  singleAxis: singleAxis,
  series: series
};
