# Supplementary material for: An investigation into the response of the soil ecological environment to tourist disturbance in Baligou
Source: PeerJ. 2023 Sep 1;11:e15780. doi: 10.7717/peerj.15780 (PMC10476605; doi:10.7717/peerj.15780)
Supplement: Data S1 [file peerj-11-15780-s001.zip › Data 79893/ImageLong/ImageLong/tu4.txt]

// prettier-ignore
const hours = [
    '八里沟样本A1区干扰区',
'八里沟样本A1区缓冲区',
'八里沟样本A1区背景区',
'八里沟样本A2区干扰区',
'八里沟样本A2区缓冲区',
'八里沟样本A2区背景区',
'天界山样本B1区干扰区',
'天界山样本B1区缓冲区',
'天界山样本B1区背景区',
'天界山样本B2区干扰区',
'天界山样本B2区缓冲区',
'天界山样本B2区背景区',
'九莲山样本C1区干扰区',
'九莲山样本C1区缓冲区',
'九莲山样本C1区背景区',
'九莲山样本C2区干扰区',
'九莲山样本C2区缓冲区',
'九莲山样本C2区背景区'
];
// prettier-ignore
const days = [
    'Hg',
'Cd',
'Pb',
'Cr'
];
// prettier-ignore
const data =[ [0,0,5.300000],[0,1,5.900000],[0,2,6.900000],[0,3,6.900000],[0,4,10.000000],[0,5,7.500000],[0,6,0.600000],[0,7,0.000000],[0,8,5.000000],[0,9,9.100000],[0,10,3.100000],[0,11,1.600000],[0,12,3.400000],[0,13,0.900000],[0,14,4.400000],[0,15,3.100000],[0,16,4.400000],[0,17,0.900000],[1,0,4.500000],[1,1,2.900000],[1,2,2.700000],[1,3,4.200000],[1,4,1.900000],[1,5,3.600000],[1,6,4.300000],[1,7,3.900000],[1,8,0.400000],[1,9,10.000000],[1,10,0.500000],[1,11,0.400000],[1,12,4.400000],[1,13,1.100000],[1,14,0.000000],[1,15,4.600000],[1,16,1.300000],[1,17,0.100000],[2,0,1.500000],[2,1,0.400000],[2,2,0.100000],[2,3,5.300000],[2,4,2.400000],[2,5,0.800000],[2,6,10.000000],[2,7,6.900000],[2,8,2.900000],[2,9,6.800000],[2,10,4.900000],[2,11,0.000000],[2,12,7.700000],[2,13,4.400000],[2,14,0.000000],[2,15,7.500000],[2,16,4.700000],[2,17,0.000000],[3,0,8.500000],[3,1,8.100000],[3,2,4.900000],[3,3,7.000000],[3,4,5.000000],[3,5,2.400000],[3,6,2.900000],[3,7,0.700000],[3,8,0.000000],[3,9,10.000000],[3,10,8.000000],[3,11,4.000000],[3,12,9.100000],[3,13,4.100000],[3,14,4.800000],[3,15,10.000000],[3,16,4.100000],[3,17,4.000000],
    .map(function (item) {
    return [item[1], item[0], item[2] || '-'];
});
option = {
  tooltip: {
    position: 'top'
  },
  grid: {
    height: '50%',
    top: '10%'
  },
  xAxis: {
    type: 'category',
    data: hours,
    splitArea: {
      show: true
    }
  },
  yAxis: {
    type: 'category',
    data: days,
    splitArea: {
      show: true
    }
  },
  visualMap: {
    min: 0,
    max: 10,
    calculable: true,
    orient: 'horizontal',
    left: 'center',
    bottom: '15%'
  },
  series: [
    {
      name: 'Punch Card',
      type: 'heatmap',
      data: data,
      label: {
        show: true
      },
      emphasis: {
        itemStyle: {
          shadowBlur: 10,
          shadowColor: 'rgba(0, 0, 0, 0.5)'
        }
      }
    }
  ]
};
