# Supplementary material for: An investigation into the response of the soil ecological environment to tourist disturbance in Baligou
Source: PeerJ. 2023 Sep 1;11:e15780. doi: 10.7717/peerj.15780 (PMC10476605; doi:10.7717/peerj.15780)
Supplement: Data S1 [file peerj-11-15780-s001.zip › Data 79893/Original data 1- Heavy metal content in soil of Baligou Scenic spot.xlsx]

## Sheet: Sheet1
							Heavy metal content
序号	地点	重金属元素	重金属含量/mg·kg-1				The serial number	place	Heavy metal content	Heavy metal content/mg·kg-1
			干扰区	缓冲区	背景区					Zone of disturbance	Buffer zone	Background area
1	八里沟样本A1区	Hg	0.026	0.028	0.031		1	Baligou sample Area A1	Hg	0.026	0.028	0.031
2		Cd	0.103	0.071	0.067		2		Cd	0.103	0.071	0.067
3		Pb	1.724	1.257	1.126		3		Pb	1.724	1.257	1.126
4	八里沟样本A2区	Cr	27.636	27.109	23.124		4	Baligou sample Area A2	Cr	27.636	27.109	23.124
5		Hg	0.031	0.041	0.033		5		Hg	0.031	0.041	0.033
6		Cd	0.098	0.052	0.085		6		Cd	0.098	0.052	0.085
7		Pb	3.426	2.138	1.438		7		Pb	3.426	2.138	1.438
8		Cr	25.711	23.257	20.016		8		Cr	25.711	23.257	20.016
9	天界山样本B1区	Hg	0.011	0.009	0.025		9	Tianjie Mountain sample B1	Hg	0.011	0.009	0.025
10		Cd	0.099	0.091	0.021		10		Cd	0.099	0.091	0.021
11		Pb	5.483	4.134	2.371		11		Pb	5.483	4.134	2.371
12		Cr	20.654	18.015	17.108		12		Cr	20.654	18.015	17.108
13	天界山样本B2区	Hg	0.038	0.019	0.014		13	Tianjie Mountain sample B2	Hg	0.038	0.019	0.014
14		Cd	0.212	0.023	0.021		14		Cd	0.212	0.023	0.021
15		Pb	4.065	3.216	1.072		15		Pb	4.065	3.216	1.072
16		Cr	29.439	27.003	22.064		16		Cr	29.439	27.003	22.064
17	九莲山样本C1区	Hg	0.02	0.012	0.023		17	Jiulianshan sample C1	Hg	0.02	0.012	0.023
18		Cd	0.101	0.036	0.014		18		Cd	0.101	0.036	0.014
19		Pb	4.49	3.002	1.082		19		Pb	4.49	3.002	1.082
20		Cr	28.331	22.146	23.017		20		Cr	28.331	22.146	23.017
21	九莲山样本C2区	Hg	0.019	0.023	0.012		21	Jiulianshan sample C2	Hg	0.019	0.023	0.012
22		Cd	0.106	0.039	0.016		22		Cd	0.106	0.039	0.016
23		Pb	4.382	3.165	1.094		23		Pb	4.382	3.165	1.094
24		Cr	29.43	22.136	22.037		24		Cr	29.43	22.136	22.037
