# Supplementary material for: An investigation into the response of the soil ecological environment to tourist disturbance in Baligou
Source: PeerJ. 2023 Sep 1;11:e15780. doi: 10.7717/peerj.15780 (PMC10476605; doi:10.7717/peerj.15780)
Supplement: Data S1 [file peerj-11-15780-s001.zip › Data 79893/Original data 1- Measurement value of deciduous layer thickness in Baligou Scenic spot.xlsx]

## Sheet: Sheet1
	Measurement value of deciduous layer thickness in Baligou scenic area
	The serial number	place	Sample area	Measurement of leaf thickness
	1	Zone of disturbance	A1	0.1
	2	Buffer zone	A2	1.25
	3	Background area	A3	2.05
	4	Zone of disturbance	A4	0.13
	5	Buffer zone	A5	1.36
	6	Background area	A6	3
	7	Zone of disturbance	B1	0.09
	8	Buffer zone	B2	2.16
	9	Background area	B3	4
	10	Zone of disturbance	B4	0
	11	Buffer zone	B5	1.36
	12	Background area	B6	3
	13	Zone of disturbance	C1	0
	14	Buffer zone	C2	1.29
	15	Background area	C3	3
	16	Zone of disturbance	C4	0
	17	Buffer zone	C5	2.07
	18	Background area	C6	3
	The value range of deciduous layer thickness is ≥05cm carry, and ≤0.5cm does not carry.
