# Supplementary material for: An investigation into the response of the soil ecological environment to tourist disturbance in Baligou
Source: PeerJ. 2023 Sep 1;11:e15780. doi: 10.7717/peerj.15780 (PMC10476605; doi:10.7717/peerj.15780)
Supplement: Data S1 [file peerj-11-15780-s001.zip › Data 79893/Original data 1- Soil available phosphorus and organic matter in Baligou Scenic area.xlsx]

## Sheet: Sheet1
八里沟景区土壤有机质						Soil organic matter in Baligou landscape
序号	地点	样本区	有机质/ g·kg-1	备注		The serial number	place	Sample area	Organic matter/ g·kg-1
1	干扰区	A1	2.017			1	Zone of disturbance	A1	2.017
2	缓冲区	A2	4.961			2	Buffer zone	A2	4.961
3	背景区	A3	5.581			3	Background area	A3	5.581
4	干扰区	A4	2.435			4	Zone of disturbance	A4	2.435
5	缓冲区	A5	4.463			5	Buffer zone	A5	4.463
6	背景区	A6	5.437			6	Background area	A6	5.437
7	干扰区	B1	2.325			7	Zone of disturbance	B1	2.325
8	缓冲区	B2	4.552			8	Buffer zone	B2	4.552
9	背景区	B3	4.962			9	Background area	B3	4.962
10	干扰区	B4	2.667			10	Zone of disturbance	B4	2.667
11	缓冲区	B5	4.451			11	Buffer zone	B5	4.451
12	背景区	B6	5.029			12	Background area	B6	5.029
13	干扰区	C1	1.984			13	Zone of disturbance	C1	1.984
14	缓冲区	C2	4.361			14	Buffer zone	C2	4.361
15	背景区	C3	4.989			15	Background area	C3	4.989
16	干扰区	C4	2.335			16	Zone of disturbance	C4	2.335
17	缓冲区	C5	4.667			17	Buffer zone	C5	4.667
18	背景区	C6	5.883			18	Background area	C6	5.883
八里沟景区土壤水解氮						Soil hydrolyzed nitrogen in Baligou scenic area
序号	地点	样本区	水解氮/ mg·kg-1	备注		The serial number	place	Sample area	Hydrolyzed nitrogen/ mg·kg-1
1	干扰区	A1	56.83			1	Zone of disturbance	A1	56.83
2	缓冲区	A2	108.49			2	Buffer zone	A2	108.49
3	背景区	A3	112.3			3	Background area	A3	112.3
4	干扰区	A4	63.52			4	Zone of disturbance	A4	63.52
5	缓冲区	A5	108.56			5	Buffer zone	A5	108.56
6	背景区	A6	123.6			6	Background area	A6	123.6
7	干扰区	B1	85.81			7	Zone of disturbance	B1	85.81
8	缓冲区	B2	119.63			8	Buffer zone	B2	119.63
9	背景区	B3	131.64			9	Background area	B3	131.64
10	干扰区	B4	79.63			10	Zone of disturbance	B4	79.63
11	缓冲区	B5	121.3			11	Buffer zone	B5	121.3
12	背景区	B6	136.52			12	Background area	B6	136.52
13	干扰区	C1	89.36			13	Zone of disturbance	C1	89.36
14	缓冲区	C2	121.68			14	Buffer zone	C2	121.68
15	背景区	C3	165.32			15	Background area	C3	165.32
16	干扰区	C4	87.92			16	Zone of disturbance	C4	87.92
17	缓冲区	C5	119.67			17	Buffer zone	C5	119.67
18	背景区	C6	173.82			18	Background area	C6	173.82
