# Supplementary material for: An investigation into the response of the soil ecological environment to tourist disturbance in Baligou
Source: PeerJ. 2023 Sep 1;11:e15780. doi: 10.7717/peerj.15780 (PMC10476605; doi:10.7717/peerj.15780)
Supplement: Data S1 [file peerj-11-15780-s001.zip › Data 79893/Original data 1- Soil color in Baligou Scenic area.xlsx]

## Sheet: Sheet1
Soil color in Baligou scenic area
The serial number	place	Sample area	Color of soil
1	Zone of disturbance	A1	(7.5YR4/3)
2	Buffer zone	A2	(7.5YR3/3)
3	Background area	A3	(7.5YR2/2)
4	Zone of disturbance	A4	(7.5YR3/3)
5	Buffer zone	A5	(7.5YR3/1)
6	Background area	A6	(7.5YR2/1)
7	Zone of disturbance	B1	(2.5YR4/8)
8	Buffer zone	B2	(2.5YR3/4)
9	Background area	B3	(2.5YR2/2)
10	Zone of disturbance	B4	(5YR3/4)
11	Buffer zone	B5	(5YR3/3)
12	Background area	B6	(5YR2/2)
13	Zone of disturbance	C1	(5YR4/4)
14	Buffer zone	C2	(5YR3/3)
15	Background area	C3	(5YR2/1)
16	Zone of disturbance	C4	(5YR4/4)
17	Buffer zone	C5	(5YR3/3)
18	Background area	C6	(2.5YR3/4)
