# Supplementary material for: An investigation into the response of the soil ecological environment to tourist disturbance in Baligou
Source: PeerJ. 2023 Sep 1;11:e15780. doi: 10.7717/peerj.15780 (PMC10476605; doi:10.7717/peerj.15780)
Supplement: Data S1 [file peerj-11-15780-s001.zip › Data 79893/Original data 1- Soil enzyme activity in Baligou scenic area.xlsx]

## Sheet: Sheet1
The activity of sucrase in Baligou landscape
The serial number	place	Sample area	Sucrase activity/mg·g-1·d-1
1	Zone of disturbance	A1	60.46
2	Buffer zone	A2	81.23
3	Background area	A3	82.25
4	Zone of disturbance	A4	62.45
5	Buffer zone	A5	79.12
6	Background area	A6	88.25
7	Zone of disturbance	B1	69.49
8	Buffer zone	B2	137.2
9	Background area	B3	156.32
10	Zone of disturbance	B4	60.16
11	Buffer zone	B5	129.43
12	Background area	B6	163.71
13	Zone of disturbance	C1	63.15
14	Buffer zone	C2	120.72
15	Background area	C3	123.42
16	Zone of disturbance	C4	62.12
17	Buffer zone	C5	121.46
18	Background area	C6	126.47
Catalase activity in Baligou scenic area
The serial number	place	Sample area	Catalase activity/ml·g-1·d-1
1	Zone of disturbance	A1	0.245
2	Buffer zone	A2	0.198
3	Background area	A3	0.145
4	Zone of disturbance	A4	0.236
5	Buffer zone	A5	0.185
6	Background area	A6	0.14
7	Zone of disturbance	B1	0.246
8	Buffer zone	B2	0.189
9	Background area	B3	0.142
10	Zone of disturbance	B4	0.237
11	Buffer zone	B5	0.188
12	Background area	B6	0.145
13	Zone of disturbance	C1	0.247
14	Buffer zone	C2	0.189
15	Background area	C3	0.142
16	Zone of disturbance	C4	0.236
17	Buffer zone	C5	0.188
18	Background area	C6	0.143
Urease activity in Baligou scenic area
The serial number	place	Sample area	Urease activity/mg·g-1·d-1
1	Zone of disturbance	A1	0.723
2	Buffer zone	A2	0.885
3	Background area	A3	1.287
4	Zone of disturbance	A4	0.531
5	Buffer zone	A5	0.643
6	Background area	A6	1.635
7	Zone of disturbance	B1	0.682
8	Buffer zone	B2	0.785
9	Background area	B3	1.387
10	Zone of disturbance	B4	0.502
11	Buffer zone	B5	0.612
12	Background area	B6	1.735
13	Zone of disturbance	C1	0.513
14	Buffer zone	C2	0.785
15	Background area	C3	1.687
16	Zone of disturbance	C4	0.411
17	Buffer zone	C5	0.553
18	Background area	C6	1.435
Alkaline phosphatase activity in Baligou scenic area
The serial number	place	Sample area	碱性磷酸酶活性 /mg·g-1·d-1
1	Zone of disturbance	A1	1.886
2	Buffer zone	A2	1.883
3	Background area	A3	1.963
4	Zone of disturbance	A4	1.762
5	Buffer zone	A5	1.821
6	Background area	A6	1.903
7	Zone of disturbance	B1	1.791
8	Buffer zone	B2	1.642
9	Background area	B3	1.894
10	Zone of disturbance	B4	1.779
11	Buffer zone	B5	1.803
12	Background area	B6	1.907
13	Zone of disturbance	C1	1.796
14	Buffer zone	C2	1.668
15	Background area	C3	1.992
16	Zone of disturbance	C4	1.887
17	Buffer zone	C5	1.861
18	Background area	C6	1.905
